# Supplementary material for: Optimizing combination therapy in prostate cancer: mechanistic insights into the synergistic effects of Paclitaxel and Sulforaphane-induced apoptosis
Source: BMC Mol Cell Biol. 2024 Mar 4;25:5. doi: 10.1186/s12860-024-00501-z (PMC10910811; doi:10.1186/s12860-024-00501-z)
Supplement: Supplementary file 1 — Supplementary Material 1. [file 12860_2024_501_MOESM1_ESM.zip]

Archive with 9 entries (9 files):
- Figure S1.xlsx
- Figure S2.xlsx
- Figure S3.xlsx
- Figure S3A.pdf
- Figure S4.xlsx
- Figure S5.xlsx
- Figure S5A.pdf
- Table S1.pdf
- Table S2.pdf
