# Supplementary material for: Optimizing combination therapy in prostate cancer: mechanistic insights into the synergistic effects of Paclitaxel and Sulforaphane-induced apoptosis
Source: BMC Mol Cell Biol. 2024 Mar 4;25:5. doi: 10.1186/s12860-024-00501-z (PMC10910811; doi:10.1186/s12860-024-00501-z)
Supplement: Supplementary file 1 — Supplementary Material 1. [file 12860_2024_501_MOESM1_ESM.zip › Figure S1.xlsx]

## Sheet: Figure#1
Figure 1 Taxol panel						SFN panel
	Conc. μg/mL (log10)	Absorbance (OD, 590 nM)					Conc. μg/mL (log10)	Absorbance (OD, 590 nM)
	3	81.2618	95.2618	120.262	96.9285		2.07519	101.995	96.995	116.995	105.328
	6	82.8229	95.8229	115.823	97.4896		4.15039	100.873	94.8728	111.873	104.206
	12	77.7082	91.7082	100.708	93.3749		8.30078	100.499	93.4988	109.499	103.832
	24	80.0199	92.0199	100.02	93.6866		16.6016	52.26	50.26	67.26	55.5933
	48	79.2668	93.2668	101.267	94.9335		33.2031	43.8279	39.8279	57.8279	47.1613
	95	78.1471	91.1471	99.1471	92.8138		65.5	27.5561	22.5561	32.5561	30.8894
	190	75.586	90.586	98.586	92.2527		132.812	20.2618	18.2618	35.2619	23.5952
	375	62.9925	77.9925	92.9925	79.6592		265.625	16.8953	11.8953	27.8953	20.2286
	750	49.6559	62.6559	77.6559	64.3225		531.25	15.0249	8.02494	20.0249	18.3583
	1500	28.3367	40.3367	60.3367	42.0033		1062.5	13.6534	8.05337	18.6534	16.9867
	3000	7.90773	11.9077	20.9077	13.5744		2125	12.4688	7.46883	17.4688	15.8022
	6000	6.9601	9.0399	14.0399	10.7066		4250	11.0973	7.09726	12.0973	14.4306
