# Supplementary material for: Optimizing combination therapy in prostate cancer: mechanistic insights into the synergistic effects of Paclitaxel and Sulforaphane-induced apoptosis
Source: BMC Mol Cell Biol. 2024 Mar 4;25:5. doi: 10.1186/s12860-024-00501-z (PMC10910811; doi:10.1186/s12860-024-00501-z)
Supplement: Supplementary file 1 — Supplementary Material 1. [file 12860_2024_501_MOESM1_ESM.zip › Figure S2.xlsx]

## Sheet: Figure#2
											Conc. μg/mL (log10)	% Cell viability
											-1	97.1995	87.1995	98.1995	90.8662
											-0.60206	90.1995	80.1995	97.1995	85.8662
											-0.30103	85.1995	72.1995	96.1995	81.8662
											0	75.1995	70.1995	90.1995	75.8662
											0.09691	73.1995	67.1995	82.1995	73.8662
											0.39794	70.1995	62.1995	80.1995	70.8662
											0.69897	33.7282	25.7282	46.7282	34.3948
											1	27.8678	16.8678	35.8678	28.5345
											1.30103	22.5686	10.5686	34.5686	23.2353
											1.60206	20.8229	10.0229	32.8229	21.4896
											1.8921	17.5187	9.5187	25.5187	18.1854
											2.19313	16.3342	8.33417	24.3342	17.0008
											2.49485	13.6534	7.65337	20.6534	14.32
											2.19382	10.5362	5.53616	12.5362	11.2028
											3.09691	9.35162	3.64838	11.3516	10.0183
											3.39794	9.23162	4.04838	10.8516	10.2223
											ug/mL	Taxol				SFN				Taxol+SFN
											1	81.2618	95.2618	120.262	96.9285	101.995	96.995	116.995	105.328	98.7531	88.7531	110.753	99.4198
											2	82.8229	95.8229	115.823	97.4896	100.873	94.8728	111.873	104.206	70.1995	62.1995	80.1995	70.8662
											4	77.7082	91.7082	100.708	93.3749	100.499	93.4988	109.499	103.832	33.7282	25.7282	46.7282	34.3948
											8	80.0199	92.0199	100.02	93.6866	52.26	50.26	67.26	55.5933	27.8678	16.8678	35.8678	28.5345
											16	79.2668	93.2668	101.267	94.9335	43.8279	39.8279	57.8279	47.1613	22.5686	10.5686	34.5686	23.2353
