# Supplementary material for: Optimizing combination therapy in prostate cancer: mechanistic insights into the synergistic effects of Paclitaxel and Sulforaphane-induced apoptosis
Source: BMC Mol Cell Biol. 2024 Mar 4;25:5. doi: 10.1186/s12860-024-00501-z (PMC10910811; doi:10.1186/s12860-024-00501-z)
Supplement: Supplementary file 1 — Supplementary Material 1. [file 12860_2024_501_MOESM1_ESM.zip › Figure S3.xlsx]

## Sheet: Figure#3
		NS	Pro-caspase3	99.7768	99.8207	99.6723	99.7806	99.4525	99.3698
			Cleaved Caspase3	0.223172	0.179317	0.327691	0.219424	0.547506	0.630207
		Taxol	Pro-caspase3	74.58	77.3228	56.6008	86.4418	61.4981	82.4457
			Cleaved Caspase3	25.42	22.6772	43.3992	13.5582	38.5019	17.5543
		SNF	Pro-caspase3	69.1644	79.5163	45.595	79.3661	65.9399	61.7618
			Cleaved Caspase3	30.8356	20.4837	54.405	20.6339	34.0601	38.2382
		Taxol+SNF	Pro-caspase3	32.925	45.3678	1.10911	64.7233	16.3821	28.3013
			Cleaved Caspase3	67.075	54.6322	98.8909	35.2767	83.6179	71.6987
