# Supplementary material for: Optimizing combination therapy in prostate cancer: mechanistic insights into the synergistic effects of Paclitaxel and Sulforaphane-induced apoptosis
Source: BMC Mol Cell Biol. 2024 Mar 4;25:5. doi: 10.1186/s12860-024-00501-z (PMC10910811; doi:10.1186/s12860-024-00501-z)
Supplement: Supplementary file 1 — Supplementary Material 1. [file 12860_2024_501_MOESM1_ESM.zip › Figure S4.xlsx]

## Sheet: Figure#4
	%Sub G1	%G0-G1	%S	%G2M
1	2.04721	41.0912	48.3201	8.54148
2	2.001	40.9896	50.0034	7.006													Apoptosis
3	1.07253	44.6329	47.4176	6.87697													NS	Taxol	SNF	Taxol+SNF
4	3.0837	39.1581	47.9687	9.78953													2.04721	19.8397	16.6111	24.534
5	0.80429	40.2145	49.151	9.83021													2.001	11.3636	11.2245	23.0769
																	1.07253	20.1018	19.4175	27.2109
	%Sub G1	%G0-G1	%S	%G2M													3.0837	13.8889	12.844	31.6129
1	19.8397	31.2545	44.6573	4.2485													0.80429	18.0328	21.9298	28.5714
2	11.3636	31.8182	51.1364	5.68182													1.80175	16.6454	16.4054	27.0012
3	20.1018	32.3377	41.4426	6.11794
4	13.8889	37.037	40.7407	8.33333
5	18.0328	28.6885	45.082	8.19672
																	Necrosis (PI +)
	%Sub G1	%G0-G1	%S	%G2M													NS	Taxol	SNF	Taxol+SNF
1	16.6111	36.2825	43.6624	3.44396													1.13	9.55	11.51	11.32
2	11.2245	31.6327	52.0408	5.10204													2.542	10.33	8.493	11.286
3	19.4175	29.1262	45.6311	5.82524													1.428	12.121	12.94	8.827
4	12.844	34.8624	49.5413	2.75229													3.498	7.692	8.916	13.043
5	21.9298	33.3333	40.3509	4.38596													0.542	8.097	10.642	7.775
																	1.828	9.558	10.5002	10.4502
	%Sub G1	%G0-G1	%S	%G2M
1	24.534	25.4169	44.7212	5.3279
2	23.0769	25.3846	46.1538	5.38462
3	27.2109	25.1701	40.8163	6.80272
4	31.6129	30.9677	32.2581	5.16129
5	28.5714	26.7857	35.7143	8.92857
