# Supplementary material for: Optimizing combination therapy in prostate cancer: mechanistic insights into the synergistic effects of Paclitaxel and Sulforaphane-induced apoptosis
Source: BMC Mol Cell Biol. 2024 Mar 4;25:5. doi: 10.1186/s12860-024-00501-z (PMC10910811; doi:10.1186/s12860-024-00501-z)
Supplement: Supplementary file 1 — Supplementary Material 1. [file 12860_2024_501_MOESM1_ESM.zip › Figure S5.xlsx]

## Sheet: Figure#5
	NS					Taxol					SNF					Taxol+SFN
PC-3	90.2676	82.0821	70.6018	84.2224	91.0752	268.442	339.984	345.065	285.802	243.014	277.582	370.788	252.803	205.948	335.861	896.405	528.551	910.725	931.885	785.044
LNCaP	43.9206	38.8363	49.5873	22.2487	49.5402	112.717	87.8365	167.571	94.323	107.558	150.393	130.301	157.534	115.455	186.217	491.934	673.587	663.556	596.235	397.445
